# Supplementary material for: Leptospira diversity in animals and humans in Tahiti, French Polynesia
Source: PLoS Negl Trop Dis. 2017 Jun 28;11(6):e0005676. doi: 10.1371/journal.pntd.0005676 (PMC5507467; doi:10.1371/journal.pntd.0005676)
Supplement: S1 Table — Sensitivity assays included nine rat samples, three human clinical samples, three pig samples and five controls (reference strains). (XLS) [file pntd.0005676.s001.xls]

## Sheet: Feuil1
S1 Table:					Results from the sensitivity assays (rats, humans and pigs) for Leptospira detection by real-time PCR (qPCR)
	Primers, probes	Lepto-F/Lepto-R/Lepto-S [21]						LipL32 45F/286R/189P [22]			Ct difference between the two qPCR one step 58°
	Date	2015-03-02	2015-03-10	2015-03-12	2015-03-02	2015-03-10	2015-03-12	2015-03-11	2015-03-12	2015-03-16
Host species	Sample	qPCR cycle 1*	qPCR cycle 2**		qPCR one step 60°	qPCR one step 58°	RT-qPCR cycle 2**	qPCR cycle 1*	qPCR cycle 2**	qPCR one step 58°
Rat	VG01	N/A	N/A		N/A	N/A	N/A	N/A	N/A	N/A
	VG02	N/A	N/A		N/A	N/A	N/A	N/A	N/A	N/A
	VG03	36.03	35.72		35.19	34.7603	33.86	38.76	38.02	37.8	3.03971
	VG04	N/A	N/A		N/A	N/A	N/A	N/A	N/A	N/A
	VG05	N/A	N/A		N/A	N/A	N/A	N/A	N/A	N/A
	VG06	N/A	N/A		N/A	N/A	42.63	N/A	N/A	N/A
	VG07	N/A	N/A		N/A	N/A	N/A	N/A	N/A	N/A
	VG08	N/A	N/A		N/A	N/A	N/A	N/A	N/A	N/A
	VG09	N/A	N/A		N/A	39.7365	N/A	N/A	N/A	N/A
Human	030215-34	N/A	38.11	39.35	38.27	35.9705		38.25	N/A	36.39	0.419517
	180215-32	27.46	27.31	27.88	27.05	27.948		30.5	29.76	30.5	2.55204
	260215-132	36.02	34.48	35.11	35.64	35.224		36.16	35.28	35.23	0.00599453
Pig (old extracts)	179504	N/A	34.68		N/A	31.8617	30.71	36.41	N/A	no more DNA
	179507	N/A	N/A		N/A	41.9252	34.46	N/A	40.27	no more DNA
	180190	24.61	23.6866		23.44	23.3213	24.08	27.43	25.92	26.47	3.14874
Pig (new extracts)	179504						N/A	N/A	N/A	N/A
	179507						N/A	N/A	N/A	N/A
	180190						25.94	26.4	24.46	24.94
Positive controls	Kirschneri	28.47	29.7	29.74	27.95	26.1722		35.49	33.48	33.83	7.65777
	Australis CAN	27.13	28.3		26.96
	Australis AUST	29.60	29.62		28.55
	Li130	28.11	23.53	22.87	21.83	22.9496		23.39	27.06	23.56	0.610425
	Australis MUN	27.67	28.6		27.98
	* Cycle 1: 3 min at 95°C followed by 45 cycles: 3 sec 95°C, 15 sec 58°C
	** Cycle 2: 3 min at 95°C followed by 45 cycles: 15 sec 95°C, 45 sec 58°C
	One step 60: 10 min at 50°C, then 5 min at 95°C followed by 45 cycles: 15 sec 95°C, 1 min 60°C
	One step 58: 10 min at 50°C, then 5 min at 95°C followed by 45 cycles: 15 sec 95°C, 1 min 58°C
	N/A: sample with no Ct (i.e. negative for Leptospira)
References	21. Smythe LD, Smith IL, Smith GA, Dohnt MF, Symonds ML, Barnett LJ, et al. A quantitative PCR (TaqMan) assay for pathogenic Leptospira spp. BMC Infect Dis. 2002;2: 13.
	22. Stoddard RA, Gee JE, Wilkins PP, McCaustland K, Hoffmaster AR. Detection of pathogenic Leptospira spp. through TaqMan polymerase chain reaction targeting the LipL32 gene. Diagn Microbiol Infect Dis. 2009;64: 247-255.
