# Supplementary material for: Leptospira diversity in animals and humans in Tahiti, French Polynesia
Source: PLoS Negl Trop Dis. 2017 Jun 28;11(6):e0005676. doi: 10.1371/journal.pntd.0005676 (PMC5507467; doi:10.1371/journal.pntd.0005676)
Supplement: S5 Table — The sequence lengths range from 198 to 244 bp. Overlapping aligned sequences shorter than 229 bp were removed from the phylogenetic analysis (i.e. pig samples 173415, 177703, 180190 and 181453). (XLS) [file pntd.0005676.s005.xls]

## Sheet: Lipl32
Sequence_ID	Strain	collected_by	Collection_date	Country	Tissue-type	Host	Organism	GenBank accession numbers
Seq1	173415	V. Richard	2012	French Polynesia:Tahiti	Kidney	Sus scrofa	Leptospira interrogans	KY356918
Seq2	173427	V. Richard	2012	French Polynesia:Tahiti	Kidney	Sus scrofa	Leptospira interrogans	KY356919
Seq3	176968	V. Richard	2012	French Polynesia:Tahiti	Kidney	Sus scrofa	Leptospira interrogans	KY356920
Seq4	176971	V. Richard	2012	French Polynesia:Tahiti	Kidney	Sus scrofa	Leptospira interrogans	KY356921
Seq5	176976	V. Richard	2012	French Polynesia:Tahiti	Kidney	Sus scrofa	Leptospira interrogans	KY356922
Seq6	176979	V. Richard	2012	French Polynesia:Tahiti	Kidney	Sus scrofa	Leptospira interrogans	KY356923
Seq7	177129	V. Richard	2012	French Polynesia:Tahiti	Kidney	Sus scrofa	Leptospira interrogans	KY356924
Seq8	177130	V. Richard	2012	French Polynesia:Tahiti	Kidney	Sus scrofa	Leptospira interrogans	KY356925
Seq9	177161	V. Richard	2012	French Polynesia:Tahiti	Kidney	Sus scrofa	Leptospira interrogans	KY356926
Seq10	177163	V. Richard	2012	French Polynesia:Tahiti	Kidney	Sus scrofa	Leptospira interrogans	KY356927
Seq11	177170	V. Richard	2012	French Polynesia:Tahiti	Kidney	Sus scrofa	Leptospira interrogans	KY356928
Seq12	177630	V. Richard	2012	French Polynesia:Tahiti	Kidney	Sus scrofa	Leptospira spp	KY356929
Seq13	177641	V. Richard	2012	French Polynesia:Tahiti	Kidney	Sus scrofa	Leptospira spp	KY356930
Seq14	177678	V. Richard	2012	French Polynesia:Tahiti	Kidney	Sus scrofa	Leptospira spp	KY356931
Seq15	177689	V. Richard	2012	French Polynesia:Tahiti	Kidney	Sus scrofa	Leptospira spp	KY356932
Seq16	177702	V. Richard	2012	French Polynesia:Tahiti	Kidney	Sus scrofa	Leptospira interrogans	KY356933
Seq17	177703	V. Richard	2012	French Polynesia:Tahiti	Kidney	Sus scrofa	Leptospira interrogans	KY356934
Seq18	177708	V. Richard	2012	French Polynesia:Tahiti	Kidney	Sus scrofa	Leptospira interrogans	KY356935
Seq19	177711	V. Richard	2012	French Polynesia:Tahiti	Kidney	Sus scrofa	Leptospira interrogans	KY356936
Seq20	177715	V. Richard	2012	French Polynesia:Tahiti	Kidney	Sus scrofa	Leptospira interrogans	KY356937
Seq21	177721	V. Richard	2012	French Polynesia:Tahiti	Kidney	Sus scrofa	Leptospira interrogans	KY356938
Seq22	177727	V. Richard	2012	French Polynesia:Tahiti	Kidney	Sus scrofa	Leptospira interrogans	KY356939
Seq23	177739	V. Richard	2012	French Polynesia:Tahiti	Kidney	Sus scrofa	Leptospira interrogans	KY356940
Seq24	178038	V. Richard	2012	French Polynesia:Tahiti	Kidney	Sus scrofa	Leptospira interrogans	KY356941
Seq25	178039	V. Richard	2012	French Polynesia:Tahiti	Kidney	Sus scrofa	Leptospira interrogans	KY356942
Seq26	178041	V. Richard	2012	French Polynesia:Tahiti	Kidney	Sus scrofa	Leptospira interrogans	KY356943
Seq27	178508	V. Richard	2012	French Polynesia:Tahiti	Kidney	Sus scrofa	Leptospira spp	KY356944
Seq28	178543	V. Richard	2012	French Polynesia:Tahiti	Kidney	Sus scrofa	Leptospira interrogans	KY356945
Seq29	178575	V. Richard	2012	French Polynesia:Tahiti	Kidney	Sus scrofa	Leptospira spp	KY356946
Seq30	179497	V. Richard	2012	French Polynesia:Tahiti	Kidney	Sus scrofa	Leptospira spp	KY356947
Seq31	179504	V. Richard	2012	French Polynesia:Tahiti	Kidney	Sus scrofa	Leptospira spp	KY356948
Seq32	179505	V. Richard	2012	French Polynesia:Tahiti	Kidney	Sus scrofa	Leptospira spp	KY356949
Seq33	179507	V. Richard	2012	French Polynesia:Tahiti	Kidney	Sus scrofa	Leptospira spp	KY356950
Seq34	179533	V. Richard	2012	French Polynesia:Tahiti	Kidney	Sus scrofa	Leptospira interrogans	KY356951
Seq35	179534	V. Richard	2012	French Polynesia:Tahiti	Kidney	Sus scrofa	Leptospira interrogans	KY356952
Seq36	179537	V. Richard	2012	French Polynesia:Tahiti	Kidney	Sus scrofa	Leptospira interrogans	KY356953
Seq37	179538	V. Richard	2012	French Polynesia:Tahiti	Kidney	Sus scrofa	Leptospira interrogans	KY356954
Seq38	179540	V. Richard	2012	French Polynesia:Tahiti	Kidney	Sus scrofa	Leptospira interrogans	KY356955
Seq39	179824	V. Richard	2012	French Polynesia:Tahiti	Kidney	Sus scrofa	Leptospira interrogans	KY356956
Seq40	180190	V. Richard	2012	French Polynesia:Tahiti	Kidney	Sus scrofa	Leptospira interrogans	KY356957
Seq41	180191	V. Richard	2012	French Polynesia:Tahiti	Kidney	Sus scrofa	Leptospira interrogans	KY356958
Seq42	180192	V. Richard	2012	French Polynesia:Tahiti	Kidney	Sus scrofa	Leptospira interrogans	KY356959
Seq43	181453	V. Richard	2012	French Polynesia:Tahiti	Kidney	Sus scrofa	Leptospira interrogans	KY356960
Seq44	181696	V. Richard	2012	French Polynesia:Tahiti	Kidney	Sus scrofa	Leptospira interrogans	KY356961
Seq45	240116	ILM laboratory	2015	French Polynesia:Moorea	Serum	Homo sapiens	Leptospira borgpetersenii	KY356962
Seq46	VG70	V. Guernier	2015	French Polynesia:Tahiti	Kidney	Rattus norvegicus	Leptospira borgpetersenii	KY356963
Seq47	VG79	V. Guernier	2015	French Polynesia:Tahiti	Kidney	Rattus norvegicus	Leptospira borgpetersenii	KY356964
Seq48	VG96	V. Guernier	2015	French Polynesia:Tahiti	Kidney	Rattus norvegicus	Leptospira borgpetersenii	KY356965
Seq49	VG99	V. Guernier	2015	French Polynesia:Tahiti	Kidney	Rattus rattus	Leptospira interrogans	KY356966
Seq50	VG106	V. Guernier	2015	French Polynesia:Tahiti	Kidney	Rattus exulans	Leptospira borgpetersenii	KY356967
