# Supplementary material for: Leptospira diversity in animals and humans in Tahiti, French Polynesia
Source: PLoS Negl Trop Dis. 2017 Jun 28;11(6):e0005676. doi: 10.1371/journal.pntd.0005676 (PMC5507467; doi:10.1371/journal.pntd.0005676)
Supplement: S6 Table — The sequence lengths range from 444 to 551 bp. Overlapping aligned sequences shorter than 444 bp were removed from the phylogenetic analysis (i.e. human sample 15414.76). (XLS) [file pntd.0005676.s006.xls]

## Sheet: secY
Sequence_ID	Strain	collected_by	Collection_date	Country	Tissue-type	Host	Organism	GenBank accession numbers
Seq1	290115	ILM laboratory	2015	French Polynesia:Moorea	Serum	Homo sapiens	Leptospira interrogans	KY357053
Seq2	2215.61	ILM laboratory	2015	French Polynesia:Huahine	Serum	Homo sapiens	Leptospira interrogans	KY357054
Seq3	3914.2	ILM laboratory	2014	French Polynesia:Tahiti	Serum	Homo sapiens	Leptospira interrogans	KY357055
Seq4	9215.15	ILM laboratory	2015	French Polynesia:Moorea	Serum	Homo sapiens	Leptospira interrogans	KY357056
Seq5	9914.99	ILM laboratory	2014	French Polynesia:Tahiti	Serum	Homo sapiens	Leptospira interrogans	KY357057
Seq6	10415.8	ILM laboratory	2015	French Polynesia:Tahiti	Serum	Homo sapiens	Leptospira interrogans	KY357058
Seq7	11215.1	ILM laboratory	2015	French Polynesia:Huahine	Serum	Homo sapiens	Leptospira interrogans	KY357059
Seq8	15414.8	ILM laboratory	2014	French Polynesia:Tahiti	Serum	Homo sapiens	Leptospira interrogans	KY357060
Seq9	15514.1	ILM laboratory	2014	French Polynesia	Serum	Homo sapiens	Leptospira interrogans	KY357061
Seq10	15514.1	ILM laboratory	2014	French Polynesia:Raiatea	Serum	Homo sapiens	Leptospira interrogans	KY357062
Seq11	16215.110	ILM laboratory	2015	French Polynesia:Tahiti	Serum	Homo sapiens	Leptospira interrogans	KY357063
Seq12	16414.5	ILM laboratory	2014	French Polynesia:Tahiti	Serum	Canis familiaris	Leptospira interrogans	KY357064
Seq13	17415.20	ILM laboratory	2015	French Polynesia:Tahaa	Serum	Homo sapiens	Leptospira interrogans	KY357065
Seq14	18215.3	ILM laboratory	2015	French Polynesia:Tahiti	Serum	Homo sapiens	Leptospira interrogans	KY357066
Seq15	19314.2	ILM laboratory	2014	French Polynesia:Raiatea	Serum	Homo sapiens	Leptospira interrogans	KY357067
Seq16	21314.4	ILM laboratory	2014	French Polynesia:Tahaa	Serum	Homo sapiens	Leptospira interrogans	KY357068
Seq17	21514.3	ILM laboratory	2014	French Polynesia:Tahaa	Serum	Homo sapiens	Leptospira interrogans	KY357069
Seq18	22514.2	ILM laboratory	2014	French Polynesia:Tahiti	Serum	Canis familiaris	Leptospira interrogans	KY357070
Seq19	24214.8	ILM laboratory	2014	French Polynesia:Tahiti	Serum	Homo sapiens	Leptospira interrogans	KY357071
Seq20	24314.7	ILM laboratory	2014	French Polynesia:Tahiti	Serum	Homo sapiens	Leptospira interrogans	KY357072
Seq21	24315.20	ILM laboratory	2015	French Polynesia:Tahaa	Serum	Homo sapiens	Leptospira interrogans	KY357073
Seq22	25214.8	ILM laboratory	2014	French Polynesia:Tahiti	Serum	Homo sapiens	Leptospira borgpetersenii	KY357074
Seq23	25314.1	ILM laboratory	2014	French Polynesia:Moorea	Serum	Homo sapiens	Leptospira interrogans	KY357075
Seq24	27614.10	ILM laboratory	2014	French Polynesia:Tahaa	Serum	Homo sapiens	Leptospira interrogans	KY357076
Seq25	40814.2	ILM laboratory	2014	French Polynesia	Serum	Homo sapiens	Leptospira interrogans	KY357077
Seq26	70415.2	ILM laboratory	2015	French Polynesia:Moorea	Serum	Homo sapiens	Leptospira interrogans	KY357078
Seq27	81214.7	ILM laboratory	2014	French Polynesia:Raiatea	Serum	Homo sapiens	Leptospira interrogans	KY357079
Seq28	151114	ILM laboratory	2014	French Polynesia:Tahaa	Serum	Homo sapiens	Leptospira interrogans	KY357080
Seq29	173415	V. Richard	2012	French Polynesia:Tahiti	Kidney	Sus scrofa	Leptospira interrogans	KY357081
Seq30	173427	V. Richard	2012	French Polynesia:Tahiti	Kidney	Sus scrofa	Leptospira interrogans	KY357082
Seq31	176968	V. Richard	2012	French Polynesia:Tahiti	Kidney	Sus scrofa	Leptospira interrogans	KY357083
Seq32	176971	V. Richard	2012	French Polynesia:Tahiti	Kidney	Sus scrofa	Leptospira interrogans	KY357084
Seq33	176976	V. Richard	2012	French Polynesia:Tahiti	Kidney	Sus scrofa	Leptospira interrogans	KY357085
Seq34	176979	V. Richard	2012	French Polynesia:Tahiti	Kidney	Sus scrofa	Leptospira interrogans	KY357086
Seq35	177129	V. Richard	2012	French Polynesia:Tahiti	Kidney	Sus scrofa	Leptospira interrogans	KY357087
Seq36	177130	V. Richard	2012	French Polynesia:Tahiti	Kidney	Sus scrofa	Leptospira interrogans	KY357088
Seq37	177161	V. Richard	2012	French Polynesia:Tahiti	Kidney	Sus scrofa	Leptospira interrogans	KY357089
Seq38	177163	V. Richard	2012	French Polynesia:Tahiti	Kidney	Sus scrofa	Leptospira interrogans	KY357090
Seq39	177170	V. Richard	2012	French Polynesia:Tahiti	Kidney	Sus scrofa	Leptospira interrogans	KY357091
Seq40	177702	V. Richard	2012	French Polynesia:Tahiti	Kidney	Sus scrofa	Leptospira interrogans	KY357092
Seq41	177703	V. Richard	2012	French Polynesia:Tahiti	Kidney	Sus scrofa	Leptospira interrogans	KY357093
Seq42	177708	V. Richard	2012	French Polynesia:Tahiti	Kidney	Sus scrofa	Leptospira interrogans	KY357094
Seq43	177711	V. Richard	2012	French Polynesia:Tahiti	Kidney	Sus scrofa	Leptospira interrogans	KY357095
Seq44	177715	V. Richard	2012	French Polynesia:Tahiti	Kidney	Sus scrofa	Leptospira interrogans	KY357096
Seq45	177721	V. Richard	2012	French Polynesia:Tahiti	Kidney	Sus scrofa	Leptospira interrogans	KY357097
Seq46	177727	V. Richard	2012	French Polynesia:Tahiti	Kidney	Sus scrofa	Leptospira interrogans	KY357098
Seq47	178039	V. Richard	2012	French Polynesia:Tahiti	Kidney	Sus scrofa	Leptospira interrogans	KY357099
Seq48	178041	V. Richard	2012	French Polynesia:Tahiti	Kidney	Sus scrofa	Leptospira interrogans	KY357100
Seq49	178543	V. Richard	2012	French Polynesia:Tahiti	Kidney	Sus scrofa	Leptospira interrogans	KY357101
Seq50	179533	V. Richard	2012	French Polynesia:Tahiti	Kidney	Sus scrofa	Leptospira interrogans	KY357102
Seq51	179537	V. Richard	2012	French Polynesia:Tahiti	Kidney	Sus scrofa	Leptospira interrogans	KY357103
Seq52	179538	V. Richard	2012	French Polynesia:Tahiti	Kidney	Sus scrofa	Leptospira interrogans	KY357104
Seq53	179539	V. Richard	2012	French Polynesia:Tahiti	Kidney	Sus scrofa	Leptospira interrogans	KY357105
Seq54	179540	V. Richard	2012	French Polynesia:Tahiti	Kidney	Sus scrofa	Leptospira interrogans	KY357106
Seq55	179824	V. Richard	2012	French Polynesia:Tahiti	Kidney	Sus scrofa	Leptospira interrogans	KY357107
Seq56	180191	V. Richard	2012	French Polynesia:Tahiti	Kidney	Sus scrofa	Leptospira interrogans	KY357108
Seq57	180192	V. Richard	2012	French Polynesia:Tahiti	Kidney	Sus scrofa	Leptospira interrogans	KY357109
Seq58	190112	ILM laboratory	2012	French Polynesia:Raiatea	Serum	Homo sapiens	Leptospira interrogans	KY357110
Seq59	190615	ILM laboratory	2014	French Polynesia:Raiatea	Serum	Homo sapiens	Leptospira interrogans	KY357111
Seq60	240116	ILM laboratory	2015	French Polynesia:Moorea	Serum	Homo sapiens	Leptospira borgpetersenii	KY357112
Seq61	260215	ILM laboratory	2015	French Polynesia:Tahaa	Serum	Homo sapiens	Leptospira interrogans	KY357113
Seq62	260514	ILM laboratory	2014	French Polynesia:Tahiti	Serum	Homo sapiens	Leptospira interrogans	KY357114
Seq63	260514	ILM laboratory	2014	French Polynesia:Raiatea	Serum	Homo sapiens	Leptospira interrogans	KY357115
Seq64	270515	ILM laboratory	2014	French Polynesia:Raiatea	Serum	Homo sapiens	Leptospira interrogans	KY357116
Seq65	VG03	V. Guernier	2015	French Polynesia:Tahiti	Kidney	Rattus norvegicus	Leptospira interrogans	KY357117
Seq66	VG16	V. Guernier	2015	French Polynesia:Tahiti	Kidney	Rattus norvegicus	Leptospira interrogans	KY357118
Seq67	VG23	V. Guernier	2015	French Polynesia:Tahiti	Kidney	Rattus norvegicus	Leptospira interrogans	KY357119
Seq68	VG31	V. Guernier	2015	French Polynesia:Tahiti	Kidney	Rattus norvegicus	Leptospira interrogans	KY357120
Seq69	VG33	V. Guernier	2015	French Polynesia:Tahiti	Kidney	Rattus rattus	Leptospira interrogans	KY357121
Seq70	VG70	V. Guernier	2015	French Polynesia:Tahiti	Kidney	Rattus norvegicus	Leptospira borgpetersenii	KY357122
Seq71	VG79	V. Guernier	2015	French Polynesia:Tahiti	Kidney	Rattus norvegicus	Leptospira borgpetersenii	KY357123
Seq72	VG80	V. Guernier	2015	French Polynesia:Tahiti	Kidney	Rattus norvegicus	Leptospira interrogans	KY357124
Seq73	VG93	V. Guernier	2015	French Polynesia:Tahiti	Kidney	Rattus norvegicus	Leptospira interrogans	KY357125
Seq74	VG96	V. Guernier	2015	French Polynesia:Tahiti	Kidney	Rattus norvegicus	Leptospira borgpetersenii	KY357126
Seq75	VG99	V. Guernier	2015	French Polynesia:Tahiti	Kidney	Rattus rattus	Leptospira interrogans	KY357127
Seq76	VG103	V. Guernier	2015	French Polynesia:Tahiti	Kidney	Rattus norvegicus	Leptospira borgpetersenii	KY357128
Seq77	VG106	V. Guernier	2015	French Polynesia:Tahiti	Kidney	Rattus exulans	Leptospira borgpetersenii	KY357129
Seq78	VG109	V. Guernier	2015	French Polynesia:Tahiti	Kidney	Rattus norvegicus	Leptospira interrogans	KY357130
Seq79	VG110	V. Guernier	2015	French Polynesia:Tahiti	Kidney	Rattus norvegicus	Leptospira interrogans	KY357131
